# Supplementary material for: Structural Features of DNA in tRNA Genes and Their Upstream Sequences
Source: Int J Mol Sci. 2024 Nov 1;25(21):11758. doi: 10.3390/ijms252111758 (PMC11547032; doi:10.3390/ijms252111758)
Supplement: Supplementary file 1 [file ijms-25-11758-s001.zip]

Archive with 1 entries (1 files):
- ijms-3060079-supplementary.pdf
